# Supplementary material for: Role of Diacylglycerol Kinases in Acute Myeloid Leukemia
Source: Biomedicines. 2023 Jul 1;11(7):1877. doi: 10.3390/biomedicines11071877 (PMC10377028; doi:10.3390/biomedicines11071877)
Supplement: Supplementary file 1 [file biomedicines-11-01877-s001.zip]

Archive with 1 entries (1 files):
- biomedicines-2379974-supplementary.pdf
